# Supplementary material for: Fishing operation type recognition based on multi-branch convolutional neural network using trajectory data
Source: PeerJ Comput Sci. 2025 Jul 22;11:e3020. doi: 10.7717/peerj-cs.3020 (PMC12453830; doi:10.7717/peerj-cs.3020)
Supplement: Supplemental Information 1 [file peerj-cs-11-3020-s001.zip]

Archive with 9 entries (9 files):
- 01_data_preprocessing.py
- 02_generate_datasets.py
- 03_model_train.py
- 05_model_predict_geohash_level.py
- 05_model_predict_MBCNN.py
- 05_model_predict_MBFCN.py
- 05_model_predict_SBCNN.py
- 05_model_predict_SBFCN.py
- models.py
