# Supplementary material for: Fishing operation type recognition based on multi-branch convolutional neural network using trajectory data
Source: PeerJ Comput Sci. 2025 Jul 22;11:e3020. doi: 10.7717/peerj-cs.3020 (PMC12453830; doi:10.7717/peerj-cs.3020)
Supplement: Supplemental Information 1 [file peerj-cs-11-3020-s001.zip › 01_data_preprocessing.py]

# -*- coding: utf-8 -*-
# Time: 2024/1/5 9:44

"""
   1. Data pre-processing
        1.1 Remove points with speed greater than 11
        1.2 Remove the points where the time difference between two neighbouring points is greater than 30 minutes.
    2、Divide the training set, validation set and test set according to the ratio of 7:2:1.
    3、Construct the data set
"""

import pandas as pd
from tqdm import tqdm
from sklearn.model_selection import train_test_split
import os
import datetime

def df_filter(df):
    columns = df.columns
    df['speed_keep'] = df['speed'].astype(float).map(lambda x: True if x <= 11 else False)

    df['time'] = df['time'].astype(str).map(lambda x: datetime.datetime.strptime(x, '%m%d %H:%M:%S'))
    df = df.sort_values(by=['time']).reset_index(drop=True)
    df['time_after'] = df['time'].shift(-1).fillna(value=df['time'].tolist()[-1])
    df['time_diff'] = df.apply(lambda x: abs(int((x['time_after'] - x['time']).total_seconds() / 60)), axis=1)
    df['time_keep'] = df['time_diff'].map(lambda x: True if x <= 30 else False)

    df = df[(df['speed_keep'] == True) & (df['time_keep'] == True)]
    df['time'] = df['time'].map(lambda x: datetime.datetime.strftime(x, '%m-%d %H:%M:%S'))
    return df[columns].reset_index(drop=True) if len(df) > 20 else None

def data_split(df):
    train_x, tmp_x, train_y, tmp_y = train_test_split(
        df['fishID'], df['type'], test_size=0.3, random_state=22,
        shuffle=True, stratify=df['type']
    )
    train_df = pd.DataFrame({'fishID': train_x.values, 'type': train_y.values, 'class': ['train'] * len(train_x)})
    tmp_df = pd.DataFrame({'fishID': tmp_x.values, 'type': tmp_y.values})
    valid_x, test_x, valid_y, test_y = train_test_split(
        tmp_df['fishID'], tmp_df['type'], test_size=1/3, random_state=22,
        shuffle=True, stratify=tmp_df['type']
    )
    valid_df = pd.DataFrame({'fishID': valid_x.values, 'type': valid_y.values, 'class': ['valid'] * len(valid_x)})
    test_df = pd.DataFrame({'fishID': test_x.values, 'type': test_y.values, 'class': ['test'] * len(test_x)})

    print('train datasets: ')
    print(train_df['type'].value_counts())
    print('valid datasets: ')
    print(valid_df['type'].value_counts())
    print('test datasets: ')
    print(test_df['type'].value_counts())
    return pd.concat([train_df, test_df, valid_df])


def create_data_info(fp, sp):
    df = pd.DataFrame({'fishID': [], 'type': []})
    index = 0

    df_arr = []
    for file in tqdm(os.listdir(fp)):
        data = df_filter(pd.read_csv(fp + file))
        if data is not None:
            df_arr.append(data)

            df.loc[index, 'fishID'] = str(int(data.loc[0, 'fishID']))
            df.loc[index, 'type'] = data.loc[0, 'type']
            index = index + 1
    data_split(df).to_csv(sp + 'data_info.csv', index=False, encoding='utf-8')
    pd.concat(df_arr).to_csv(sp + 'all_data.csv', index=False, encoding='utf-8')

def total_data_info(fp):
    df = pd.read_csv(fp + 'all_data.csv', encoding='utf-8')
    print(df.describe().round(2))
    print('-' * 20, 'value range', '-' * 20)
    print('longitude range: ', min(df['lon']), ' - ', max(df['lon']))
    print('latitude range: ', min(df['lat']), ' - ', max(df['lat']))
    print('speed range: ', min(df['speed']), ' - ', max(df['speed']))
    print('direction range: ', min(df['direction']), ' - ', max(df['direction']))


if __name__ == '__main__':
    file_path = ""
    save_path = ""
    create_data_info(file_path, save_path)
    total_data_info(save_path)
