# Supplementary material for: Fishing operation type recognition based on multi-branch convolutional neural network using trajectory data
Source: PeerJ Comput Sci. 2025 Jul 22;11:e3020. doi: 10.7717/peerj-cs.3020 (PMC12453830; doi:10.7717/peerj-cs.3020)
Supplement: Supplemental Information 1 [file peerj-cs-11-3020-s001.zip › 02_generate_datasets.py]

# -*- coding: utf-8 -*-
# Time: 2024/1/5 20:57

"""
    Data generation with fields: longitude, latitude, speed, heading, grid code, time signature, label
    GeoHash 5
"""

import os
import h3
import pandas as pd
import numpy as np
from tqdm import tqdm
import libgeohash as gh
import s2sphere as s2
import datetime
import tensorflow as tf

# Time coding
def all_time_encode(types):
    data = pd.read_csv(file_path + 'data/data_info.csv')
    data_encode_array = []
    for i in tqdm(range(len(data))):
        data_path = file_path + 'data/data/'
        df = pd.read_csv(data_path + str(data.loc[i, 'fishID']) + '.csv')
        df['time'] = df['time'].astype(str).map(lambda x: datetime.datetime.strptime(x, '%m%d %H:%M:%S'))
        df = df.sort_values(by=['time']).reset_index(drop=True)
        data_encode_array.append([time_combine(x, types) for x in df['time'].tolist()])
    return data_encode_array


# Coding of all data
def all_lon_lat_encode(encode_method, coding_level):
    data = pd.read_csv(file_path + 'data/data_info.csv')
    data_encode_array = []
    for i in tqdm(range(len(data))):
        data_path = file_path + 'data/data/'
        df = pd.read_csv(data_path + str(data.loc[i, 'fishID']) + '.csv')
        lon_arr, lat_arr = df['lon'].tolist(), df['lat'].tolist()
        if encode_method == 'GeoHash':
            data_encode_array.append(
                [gh.encode(lat_arr[i], lon_arr[i], coding_level) for i in range(len(lon_arr))]
            )
    return data_encode_array

def all_lon_lat_encode_tokenizer(encode_arr):
    token = tf.keras.preprocessing.text.Tokenizer(num_words=20000)
    token.fit_on_texts(encode_arr)
    return token

def time_combine(time_v, types):
    time_arr = str(time_v).split('-')[1:]
    time_arr = '-'.join(time_arr).split(' ')
    time_arr = '-'.join(time_arr).split(':')
    time_arr = '-'.join(time_arr).split('-')
    if types == 'month':
        return time_arr[0]
    elif types == 'day':
        return '-'.join(time_arr[:2])
    elif types == 'hours':
        return '-'.join(time_arr[:3])
    elif types == 'minutes':
        return '-'.join(time_arr[:4])
    elif types == 'seconds':
        return '-'.join(time_arr)

def time_total_df(df):
    df['time_after'] = df['time'].shift(-1).fillna(value=df['time'].tolist()[-1])
    df['time_diff'] = df.apply(lambda x: int((x['time_after'] - x['time']).total_seconds() / 60), axis=1)
    df['time_diff'] = df['time_diff'].map(lambda x: x / 5665)
    return df

def data_processing():
    geohash_all_data_token = all_lon_lat_encode_tokenizer(all_lon_lat_encode('GeoHash', 5))

    m_all_data_token = all_lon_lat_encode_tokenizer(all_time_encode('month'))
    md_all_data_token = all_lon_lat_encode_tokenizer(all_time_encode('day'))
    mdh_all_data_token = all_lon_lat_encode_tokenizer(all_time_encode('hours'))
    mdhm_all_data_token = all_lon_lat_encode_tokenizer(all_time_encode('minutes'))
    mdhms_all_data_token = all_lon_lat_encode_tokenizer(all_time_encode('seconds'))

    data = pd.read_csv(file_path + 'data/data_info.csv')
    for name, group in data.groupby('type'):
        group = group.reset_index(drop=True)
        lon_array, lat_array, speed_array, direction_array, label_array = [], [], [], [], []
        geohash_array, google_s2_array, uber_h3_array = [], [], []
        m_array, md_array, mdh_array, mdhm_array, mdhms_array, total_array = [], [], [], [], [], []
        for i in tqdm(range(len(group))):
            data_path = file_path + 'data/data/'
            df = pd.read_csv(data_path + str(group.loc[i, 'fishID']) + '.csv')
            df['time'] = df['time'].astype(str).map(lambda x: datetime.datetime.strptime(x, '%m%d %H:%M:%S'))
            df = df.sort_values(by=['time']).reset_index(drop=True)
            lon_arr, lat_arr = df['lon'].tolist(), df['lat'].tolist()

            df['lon'] = df['lon'].map(lambda x: x / 127.803)
            df['lat'] = df['lat'].map(lambda x: x / 44.842)
            df['speed'] = df['speed'].map(lambda x: x / 11)
            df['direction'] = df['direction'].map(lambda x: x / 360)

            geohash_array.append([gh.encode(lat_arr[i], lon_arr[i], 5) for i in range(len(lon_arr))])

            lon_array.append(df['lon'].tolist())
            lat_array.append(df['lat'].tolist())
            speed_array.append(df['speed'].tolist())
            direction_array.append(df['direction'].tolist())

            m_array.append([time_combine(x, 'month') for x in df['time'].tolist()])
            md_array.append([time_combine(x, 'day') for x in df['time'].tolist()])
            mdh_array.append([time_combine(x, 'hours') for x in df['time'].tolist()])
            mdhm_array.append([time_combine(x, 'minutes') for x in df['time'].tolist()])
            mdhms_array.append([time_combine(x, 'seconds') for x in df['time'].tolist()])
            total_array.append(time_total_df(df)['time_diff'].tolist())

            label_array.append(label_dict[group.loc[i, 'type']])

        np.savez(
            file_path + 'data/' + name + '_data.npz',
            lon=tf.keras.preprocessing.sequence.pad_sequences(lon_array, maxlen=max_length, dtype='float32', padding='post',
                                                              truncating='post', value=2),
            lat=tf.keras.preprocessing.sequence.pad_sequences(lat_array, maxlen=max_length, dtype='float32', padding='post',
                                                              truncating='post', value=2),
            speed=tf.keras.preprocessing.sequence.pad_sequences(speed_array, maxlen=max_length, dtype='float32',
                                                                padding='post', truncating='post', value=2),
            direction=tf.keras.preprocessing.sequence.pad_sequences(direction_array, maxlen=max_length, dtype='float32',
                                                                    padding='post', truncating='post', value=2),
            geohash=tf.keras.preprocessing.sequence.pad_sequences(geohash_all_data_token.texts_to_sequences(geohash_array),
                                                                         maxlen=max_length, padding='post'),
            m=tf.keras.preprocessing.sequence.pad_sequences(
                m_all_data_token.texts_to_sequences(m_array),
                maxlen=max_length, padding='post'),
            md=tf.keras.preprocessing.sequence.pad_sequences(
                md_all_data_token.texts_to_sequences(md_array),
                maxlen=max_length, padding='post'),
            mdh=tf.keras.preprocessing.sequence.pad_sequences(
                mdh_all_data_token.texts_to_sequences(mdh_array),
                maxlen=max_length, padding='post'),
            mdhm=tf.keras.preprocessing.sequence.pad_sequences(
                mdhm_all_data_token.texts_to_sequences(mdhm_array),
                maxlen=max_length, padding='post'),
            mdhms=tf.keras.preprocessing.sequence.pad_sequences(
                mdhms_all_data_token.texts_to_sequences(mdhms_array),
                maxlen=max_length, padding='post'),
            total_time=tf.keras.preprocessing.sequence.pad_sequences(total_array, maxlen=max_length, dtype='float32',
                                                                padding='post', truncating='post', value=2),
            label=tf.keras.utils.to_categorical(label_array, num_classes=3)
        )


def main():
    data_processing()


if __name__ == '__main__':
    label_dict = {
        'trawl net': 0, 'purse seine ': 1, 'gillnet': 2
    }
    max_length = 800
    file_path = ""
    main()
