# Supplementary material for: Fishing operation type recognition based on multi-branch convolutional neural network using trajectory data
Source: PeerJ Comput Sci. 2025 Jul 22;11:e3020. doi: 10.7717/peerj-cs.3020 (PMC12453830; doi:10.7717/peerj-cs.3020)
Supplement: Supplemental Information 1 [file peerj-cs-11-3020-s001.zip › 03_model_train.py]

# -*- coding: utf-8 -*-
# Time: 2024/1/5 17:04

import os
import tensorflow as tf
import tensorflow_addons as tfa
import models
import numpy as np
from tqdm import tqdm
import datetime

os.environ["CUDA_VISIBLE_DEVICES"] = "4"

# longitude latitude
def train_model_1():
    train = np.load(file_path + 'data/train_data.npz')
    valid = np.load(file_path + 'data/valid_data.npz')
    for i in tqdm(range(12)):
        if not os.path.exists(file_path + 'model/lonlat/' + str(i) + '_model.h5'):
            model = models.multi_cnn_v1(800)
            model.compile(
                optimizer=tf.keras.optimizers.Adam(),
                loss=tf.keras.losses.CategoricalCrossentropy(),
                metrics=['accuracy', tfa.metrics.F1Score(num_classes=3)]
            )
            sp = file_path + 'model/lonlat'
            if not os.path.exists(sp):
                os.makedirs(sp)
            tensorboard_callback = tf.keras.callbacks.TensorBoard(
                log_dir=sp + "/logs/" + datetime.datetime.now().strftime("%Y%m%d-%H%M%S"))
            model_checkpoint_callback = tf.keras.callbacks.ModelCheckpoint(
                filepath=sp + '/' + str(i) + '_model.h5',
                monitor='val_loss',
                mode='min',
                save_best_only=True
            )
            model.fit(
                {'lon': train['lon'], 'lat': train['lat']}, train['label'],
                batch_size=64,
                epochs=200,
                shuffle=True,
                validation_data=({'lon': valid['lon'], 'lat': valid['lat']}, valid['label']),
                callbacks=[model_checkpoint_callback, tensorboard_callback],
                verbose=1
            )

# longitude latitude time
def train_model_2(time_name, encoding_name):
    train = np.load(file_path + 'data/train_data.npz')
    valid = np.load(file_path + 'data/valid_data.npz')
    for i in tqdm(range(12)):
        if not os.path.exists(file_path + 'model/time/' + time_name + '/' + encoding_name + '/' + str(i) + '_model.h5'):
            model = models.multi_cnn_v3(800)
            model.compile(
                optimizer=tf.keras.optimizers.Adam(),
                loss=tf.keras.losses.CategoricalCrossentropy(),
                metrics=['accuracy', tfa.metrics.F1Score(num_classes=3)]
            )
            sp = file_path + 'model/time/' + time_name + '/' + encoding_name + '/'
            if not os.path.exists(sp):
                os.makedirs(sp)
            tensorboard_callback = tf.keras.callbacks.TensorBoard(
                log_dir=sp + "/logs/" + datetime.datetime.now().strftime("%Y%m%d-%H%M%S"))
            model_checkpoint_callback = tf.keras.callbacks.ModelCheckpoint(
                filepath=sp + '/' + str(i) + '_model.h5',
                monitor='val_loss',
                mode='min',
                save_best_only=True
            )
            if time_name == 'TimeScaler':
                model.fit(
                    {'encoding': train[encoding_name.lower()], 'time': train['total_time']}, train['label'],
                    batch_size=64,
                    epochs=200,
                    shuffle=True,
                    validation_data=({'encoding': valid[encoding_name.lower()], 'time': valid['total_time']}, valid['label']),
                    callbacks=[model_checkpoint_callback, tensorboard_callback],
                    verbose=1
                )
            else:
                model.fit(
                    {'encoding': train[encoding_name.lower()], 'time': train[time_name.lower()]}, train['label'],
                    batch_size=64,
                    epochs=200,
                    shuffle=True,
                    validation_data=(
                    {'encoding': valid[encoding_name.lower()], 'time': valid[time_name.lower()]}, valid['label']),
                    callbacks=[model_checkpoint_callback, tensorboard_callback],
                    verbose=1
                )

# longitude、latitude、time、speed
def train_model_3(feature_name, encoding_name):
    train = np.load(file_path + 'data/train_data.npz')
    valid = np.load(file_path + 'data/valid_data.npz')
    for i in tqdm(range(12)):
        if not os.path.exists(file_path + 'model/speed_direction/' + feature_name + '/' + encoding_name + '/' + str(i) + '_model.h5'):
            model = models.multi_cnn_v5(800)
            model.compile(
                optimizer=tf.keras.optimizers.Adam(),
                loss=tf.keras.losses.CategoricalCrossentropy(),
                metrics=['accuracy', tfa.metrics.F1Score(num_classes=3)]
            )
            sp = file_path + 'model/speed_direction/' + feature_name + '/' + encoding_name + '/'
            if not os.path.exists(sp):
                os.makedirs(sp)
            tensorboard_callback = tf.keras.callbacks.TensorBoard(
                log_dir=sp + "/logs/" + datetime.datetime.now().strftime("%Y%m%d-%H%M%S"))
            model_checkpoint_callback = tf.keras.callbacks.ModelCheckpoint(
                filepath=sp + '/' + str(i) + '_model.h5',
                monitor='val_loss',
                mode='min',
                save_best_only=True
            )
            model.fit(
                {'encoding': train[encoding_name.lower()], 'time': train['md'], 'feature': train['speed']}, train['label'],
                batch_size=64,
                epochs=200,
                shuffle=True,
                validation_data=({'encoding': valid[encoding_name.lower()], 'time': valid['md'], 'feature': valid['speed']}, valid['label']),
                callbacks=[model_checkpoint_callback, tensorboard_callback],
                verbose=1
            )

# longitude、latitude、time、direction
def train_model_4(feature_name, encoding_name):
    train = np.load(file_path + 'data/train_data.npz')
    valid = np.load(file_path + 'data/valid_data.npz')
    for i in tqdm(range(12)):
        if not os.path.exists(file_path + 'model/speed_direction/' + feature_name + '/' + encoding_name + '/' + str(i) + '_model.h5'):
            model = models.multi_cnn_v5(800)
            model.compile(
                optimizer=tf.keras.optimizers.Adam(),
                loss=tf.keras.losses.CategoricalCrossentropy(),
                metrics=['accuracy', tfa.metrics.F1Score(num_classes=3)]
            )
            sp = file_path + 'model/speed_direction/' + feature_name + '/' + encoding_name + '/'
            if not os.path.exists(sp):
                os.makedirs(sp)
            tensorboard_callback = tf.keras.callbacks.TensorBoard(
                log_dir=sp + "/logs/" + datetime.datetime.now().strftime("%Y%m%d-%H%M%S"))
            model_checkpoint_callback = tf.keras.callbacks.ModelCheckpoint(
                filepath=sp + '/' + str(i) + '_model.h5',
                monitor='val_loss',
                mode='min',
                save_best_only=True
            )
            model.fit(
                {'encoding': train[encoding_name.lower()], 'time': train['md'], 'feature': train['direction']}, train['label'],
                batch_size=64,
                epochs=200,
                shuffle=True,
                validation_data=({'encoding': valid[encoding_name.lower()], 'time': valid['md'], 'feature': valid['direction']}, valid['label']),
                callbacks=[model_checkpoint_callback, tensorboard_callback],
                verbose=1
            )

# longitude、latitude、time、speed、direction
def train_model_5(feature_name, encoding_name):
    train = np.load(file_path + 'data/train_data.npz')
    valid = np.load(file_path + 'data/valid_data.npz')
    for i in tqdm(range(12)):
        if not os.path.exists(file_path + 'model/speed_direction/' + feature_name + '/' + encoding_name + '/' + str(i) + '_model.h5'):
            model = models.multi_cnn_v6(800)
            model.compile(
                optimizer=tf.keras.optimizers.Adam(),
                loss=tf.keras.losses.CategoricalCrossentropy(),
                metrics=['accuracy', tfa.metrics.F1Score(num_classes=3)]
            )
            sp = file_path + 'model/speed_direction/' + feature_name + '/' + encoding_name + '/'
            if not os.path.exists(sp):
                os.makedirs(sp)
            tensorboard_callback = tf.keras.callbacks.TensorBoard(
                log_dir=sp + "/logs/" + datetime.datetime.now().strftime("%Y%m%d-%H%M%S"))
            model_checkpoint_callback = tf.keras.callbacks.ModelCheckpoint(
                filepath=sp + '/' + str(i) + '_model.h5',
                monitor='val_loss',
                mode='min',
                save_best_only=True
            )
            model.fit(
                {
                    'encoding': train[encoding_name.lower()], 'time': train['md'],
                    'speed': train['speed'],  'direction': train['direction']}, train['label'],
                batch_size=64,
                epochs=200,
                shuffle=True,
                validation_data=(
                    {'encoding': valid[encoding_name.lower()], 'time': valid['md'],
                     'speed': valid['speed'], 'direction': valid['direction']}, valid['label']),
                callbacks=[model_checkpoint_callback, tensorboard_callback],
                verbose=1
            )

# SBCNN
def train_model_6(encoding_name):
    train = np.load(file_path + 'data/train_data.npz')
    valid = np.load(file_path + 'data/valid_data.npz')
    for i in tqdm(range(12)):
        if not os.path.exists(
                file_path + 'model/SBCNN/' + encoding_name + '/' + str(i) + '_model.h5'):
            model = models.cnn(800)
            model.compile(
                optimizer=tf.keras.optimizers.Adam(),
                loss=tf.keras.losses.CategoricalCrossentropy(),
                metrics=['accuracy', tfa.metrics.F1Score(num_classes=3)]
            )
            sp = file_path + 'model/SBCNN/' + encoding_name + '/'
            if not os.path.exists(sp):
                os.makedirs(sp)
            tensorboard_callback = tf.keras.callbacks.TensorBoard(
                log_dir=sp + "/logs/" + datetime.datetime.now().strftime("%Y%m%d-%H%M%S"))
            model_checkpoint_callback = tf.keras.callbacks.ModelCheckpoint(
                filepath=sp + '/' + str(i) + '_model.h5',
                monitor='val_loss',
                mode='min',
                save_best_only=True
            )
            model.fit(
                {
                    'encoding': train[encoding_name.lower()], 'time': train['md'],
                    'speed': train['speed'], 'direction': train['direction']}, train['label'],
                batch_size=64,
                epochs=200,
                shuffle=True,
                validation_data=(
                    {'encoding': valid[encoding_name.lower()], 'time': valid['md'],
                     'speed': valid['speed'], 'direction': valid['direction']}, valid['label']),
                callbacks=[model_checkpoint_callback, tensorboard_callback],
                verbose=1
            )

# SBFCN
def train_model_7(encoding_name):
    train = np.load(file_path + 'data/train_data.npz')
    valid = np.load(file_path + 'data/valid_data.npz')
    for i in tqdm(range(12)):
        if not os.path.exists(
                file_path + 'model/SBFCN/' + encoding_name + '/' + str(i) + '_model.h5'):
            model = models.dense(800)
            model.compile(
                optimizer=tf.keras.optimizers.Adam(),
                loss=tf.keras.losses.CategoricalCrossentropy(),
                metrics=['accuracy', tfa.metrics.F1Score(num_classes=3)]
            )
            sp = file_path + 'model/SBFCN/' + encoding_name + '/'
            if not os.path.exists(sp):
                os.makedirs(sp)
            tensorboard_callback = tf.keras.callbacks.TensorBoard(
                log_dir=sp + "/logs/" + datetime.datetime.now().strftime("%Y%m%d-%H%M%S"))
            model_checkpoint_callback = tf.keras.callbacks.ModelCheckpoint(
                filepath=sp + '/' + str(i) + '_model.h5',
                monitor='val_loss',
                mode='min',
                save_best_only=True
            )
            model.fit(
                {
                    'encoding': train[encoding_name.lower()], 'time': train['md'],
                    'speed': train['speed'], 'direction': train['direction']}, train['label'],
                batch_size=64,
                epochs=200,
                shuffle=True,
                validation_data=(
                    {'encoding': valid[encoding_name.lower()], 'time': valid['md'],
                     'speed': valid['speed'], 'direction': valid['direction']}, valid['label']),
                callbacks=[model_checkpoint_callback, tensorboard_callback],
                verbose=1
            )

# MBFCN
def train_model_8(encoding_name):
    train = np.load(file_path + 'data/train_data.npz')
    valid = np.load(file_path + 'data/valid_data.npz')
    for i in tqdm(range(12)):
        if not os.path.exists(
                file_path + 'model/MBFCN/' + encoding_name + '/' + str(i) + '_model.h5'):
            model = models.multi_dense(800)
            model.compile(
                optimizer=tf.keras.optimizers.Adam(),
                loss=tf.keras.losses.CategoricalCrossentropy(),
                metrics=['accuracy', tfa.metrics.F1Score(num_classes=3)]
            )
            sp = file_path + 'model/MBFCN/' + encoding_name + '/'
            if not os.path.exists(sp):
                os.makedirs(sp)
            tensorboard_callback = tf.keras.callbacks.TensorBoard(
                log_dir=sp + "/logs/" + datetime.datetime.now().strftime("%Y%m%d-%H%M%S"))
            model_checkpoint_callback = tf.keras.callbacks.ModelCheckpoint(
                filepath=sp + '/' + str(i) + '_model.h5',
                monitor='val_loss',
                mode='min',
                save_best_only=True
            )
            model.fit(
                {
                    'encoding': train[encoding_name.lower()], 'time': train['md'],
                    'speed': train['speed'], 'direction': train['direction']}, train['label'],
                batch_size=64,
                epochs=200,
                shuffle=True,
                validation_data=(
                    {'encoding': valid[encoding_name.lower()], 'time': valid['md'],
                     'speed': valid['speed'], 'direction': valid['direction']}, valid['label']),
                callbacks=[model_checkpoint_callback, tensorboard_callback],
                verbose=1
            )


if __name__ == '__main__':
    file_path = ""
    train_model_8('GeoHash')
