# Supplementary material for: Fishing operation type recognition based on multi-branch convolutional neural network using trajectory data
Source: PeerJ Comput Sci. 2025 Jul 22;11:e3020. doi: 10.7717/peerj-cs.3020 (PMC12453830; doi:10.7717/peerj-cs.3020)
Supplement: Supplemental Information 1 [file peerj-cs-11-3020-s001.zip › 05_model_predict_geohash_level.py]

# -*- coding: utf-8 -*-
# Time: 2024/2/27 20:28

import numpy as np
import pandas as pd
import tensorflow as tf
import tensorflow_addons as tfa
from sklearn.metrics import classification_report, accuracy_score, confusion_matrix
import os

os.environ["CUDA_VISIBLE_DEVICES"] = "7"


def accuracy_value(y_true, y_pred, label):
    y_true, y_pred = y_true.tolist(), y_pred.tolist()
    count = 0
    for i in range(len(y_true)):
        if y_true[i] == label and y_pred[i] == label:
            count = count + 1
    return count / len(y_true)

def predict_df(encode_method, coding_level):
    file_path = ""
    df_info = ""
    index = 0
    if not os.path.exists(df_info):
        df = pd.DataFrame(columns=['EncodingMethod', 'CodingLevel', 'Epoch',
                                   'trawl_net-Accuracy', 'trawl_net--Precision', 'trawl_net-Recall', 'trawl_net-F1',
                                   'purse_seine-Accuracy', 'purse_seine-Precision', 'purse_seine-Recall', 'purse_seine-F1',
                                   'gillnet-Accuracy', 'gillnet-Precision', 'gillnet-Recall', 'gillnet-F1',
                                   'weighted-Accuracy', 'weighted-Precision', 'weighted-Recall', 'weighted-F1'])
    else:
        df = pd.read_excel(df_info)
        index = len(df)

    data = np.load(
        file_path + 'data/' + encode_method + 'CodingLevel/test_' + encode_method + '_' + str(coding_level) + '.npz')
    for epoch in range(12):
        model = tf.keras.models.load_model(
            file_path + '/model/' + encode_method + 'CodingLevel/' + encode_method + '_' + str(coding_level) + '/' + str(
                epoch) + '_model.h5')
        model.compile(
            optimizer=tf.keras.optimizers.Adam(),
            loss=tf.keras.losses.CategoricalCrossentropy(),
            metrics=['accuracy', tfa.metrics.F1Score(num_classes=3)]
        )
        y_label = data['label'].argmax(axis=-1)
        predict_label = model.predict(data['encoding']).argmax(axis=-1)
        value = classification_report(y_label, predict_label, target_names=['trawl_net', 'purse_seine', 'gillnet'], output_dict=True,
                                      digits=4)
        df.loc[index, 'EncodingMethod'] = encode_method
        df.loc[index, 'CodingLevel'] = coding_level
        df.loc[index, 'Epoch'] = epoch

        df.loc[index, 'trawl_net-Accuracy'] = accuracy_score(y_label[np.argwhere(y_label == 0)].reshape(-1),
                                                      predict_label[np.argwhere(y_label == 0)].reshape(-1))
        df.loc[index, 'trawl_net-Precision'] = value['trawl_net']['precision']
        df.loc[index, 'trawl_net-Recall'] = value['trawl_net']['recall']
        df.loc[index, 'trawl_net-F1'] = value['trawl_net']['f1-score']

        df.loc[index, 'purse_seine-Accuracy'] = accuracy_score(y_label[np.argwhere(y_label == 1)].reshape(-1),
                                                      predict_label[np.argwhere(y_label == 1)].reshape(-1))
        df.loc[index, 'purse_seine-Precision'] = value['purse_seine']['precision']
        df.loc[index, 'purse_seine-Recall'] = value['purse_seine']['recall']
        df.loc[index, 'purse_seine-F1'] = value['purse_seine']['f1-score']

        df.loc[index, 'gillnet-Accuracy'] = accuracy_score(y_label[np.argwhere(y_label == 2)].reshape(-1),
                                                      predict_label[np.argwhere(y_label == 2)].reshape(-1))
        df.loc[index, 'gillnet-Precision'] = value['gillnet']['precision']
        df.loc[index, 'gillnet-Recall'] = value['gillnet']['recall']
        df.loc[index, 'gillnet-F1'] = value['gillnet']['f1-score']

        df.loc[index, 'weighted-Accuracy'] = accuracy_score(y_label, predict_label)
        df.loc[index, 'weighted-Precision'] = value['weighted avg']['precision']
        df.loc[index, 'weighted-Recall'] = value['weighted avg']['recall']
        df.loc[index, 'weighted-F1'] = value['weighted avg']['f1-score']

        index = index + 1

    df.to_excel(df_info, index=None)


if __name__ == '__main__':
    em = 'GeoHash'
    for cl in range(1, 13):
       predict_df(em, cl)

   

  
