# Supplementary material for: Fishing operation type recognition based on multi-branch convolutional neural network using trajectory data
Source: PeerJ Comput Sci. 2025 Jul 22;11:e3020. doi: 10.7717/peerj-cs.3020 (PMC12453830; doi:10.7717/peerj-cs.3020)
Supplement: Supplemental Information 1 [file peerj-cs-11-3020-s001.zip › 05_model_predict_MBFCN.py]

# -*- coding: utf-8 -*-
# Time: 2024/2/27 20:28

import numpy as np
import pandas as pd
import tensorflow as tf
import tensorflow_addons as tfa
from sklearn.metrics import classification_report, accuracy_score, confusion_matrix
import os

os.environ["CUDA_VISIBLE_DEVICES"] = "5"

def average_df(data):
    df = pd.DataFrame({'type': ['trawl_net', 'purse_seine', 'gillnet', 'average')
    assert len(data) == 12
    data = data.sort_values(by=['weighted-F1']).reset_index(drop=True)
    data = data.loc[1:10]
    assert len(data) == 10

    df.loc[0, 'Accuracy'] = str(np.round(np.mean(data['trawl_net-Accuracy']), 4)) + '±' + str(np.round(np.std(data['trawl_net-Accuracy']), 4))
    df.loc[0, 'Precision'] = str(np.round(np.mean(data['trawl_net-Precision']), 4)) + '±' + str(
        np.round(np.std(data['trawl_net-Precision']), 4))
    df.loc[0, 'Recall'] = str(np.round(np.mean(data['trawl_net-Recall']), 4)) + '±' + str(
        np.round(np.std(data['trawl_net-Recall']), 4))
    df.loc[0, 'F1'] = str(np.round(np.mean(data['trawl_net-F1']), 4)) + '±' + str(
        np.round(np.std(data['trawl_net-F1']), 4))

    df.loc[1, 'Accuracy'] = str(np.round(np.mean(data['purse_seine-Accuracy']), 4)) + '±' + str(
        np.round(np.std(data['purse_seine-Accuracy']), 4))
    df.loc[1, 'Precision'] = str(np.round(np.mean(data['purse_seine-Precision']), 4)) + '±' + str(
        np.round(np.std(data['purse_seine-Precision']), 4))
    df.loc[1, 'Recall'] = str(np.round(np.mean(data['purse_seine-Recall']), 4)) + '±' + str(
        np.round(np.std(data['purse_seine-Recall']), 4))
    df.loc[1, 'F1'] = str(np.round(np.mean(data['purse_seine-F1']), 4)) + '±' + str(
        np.round(np.std(data['purse_seine-F1']), 4))

    df.loc[2, 'Accuracy'] = str(np.round(np.mean(data['gillnet-Accuracy']), 4)) + '±' + str(
        np.round(np.std(data['gillnet-Accuracy']), 4))
    df.loc[2, 'Precision'] = str(np.round(np.mean(data['gillnet-Precision']), 4)) + '±' + str(
        np.round(np.std(data['gillnet-Precision']), 4))
    df.loc[2, 'Recall'] = str(np.round(np.mean(data['gillnet-Recall']), 4)) + '±' + str(
        np.round(np.std(data['gillnet-Recall']), 4))
    df.loc[2, 'F1'] = str(np.round(np.mean(data['gillnet-F1']), 4)) + '±' + str(
        np.round(np.std(data['gillnet-F1']), 4))

    df.loc[3, 'Accuracy'] = str(np.round(np.mean(data['weighted-Accuracy']), 4)) + '±' + str(
        np.round(np.std(data['weighted-Accuracy']), 4))
    df.loc[3, 'Precision'] = str(np.round(np.mean(data['weighted-Precision']), 4)) + '±' + str(
        np.round(np.std(data['weighted-Precision']), 4))
    df.loc[3, 'Recall'] = str(np.round(np.mean(data['weighted-Recall']), 4)) + '±' + str(
        np.round(np.std(data['weighted-Recall']), 4))
    df.loc[3, 'F1'] = str(np.round(np.mean(data['weighted-F1']), 4)) + '±' + str(
        np.round(np.std(data['weighted-F1']), 4))
    df.to_excel(encoding_name + '_' + feature_name + '.xlsx', index=False)


def predict_df():
    file_path = ""
     df = pd.DataFrame(columns=['trawl_net-Accuracy', 'trawl_net-Precision', 'trawl_net-Recall', 'trawl_net-F1',
                               'purse_seine-Accuracy', 'purse_seine-Precision', 'purse_seine-Recall', 'purse_seine-F1',
                               'gillnet-Accuracy', 'gillnet-Precision', 'gillnet-Recall', 'gillnet-F1',
                               'weighted-Accuracy', 'weighted-Precision', 'weighted-Recall', 'weighted-F1'])
    index = 0
    data = np.load(file_path + 'data/test_data.npz')
    for epoch in range(12):
        model = tf.keras.models.load_model(
            file_path + '/model/MBFCN/' + encoding_name + '/' + str(epoch) + '_model.h5')
        model.compile(
            optimizer=tf.keras.optimizers.Adam(),
            loss=tf.keras.losses.CategoricalCrossentropy(),
            metrics=['accuracy', tfa.metrics.F1Score(num_classes=3)]
        )
        y_label = data['label'].argmax(axis=-1)
        predict_label = model.predict({
            'encoding': data[encoding_name.lower()], 'time': data['md'],
            'speed': data['speed'], 'direction': data['direction']}).argmax(axis=-1)
        value = classification_report(y_label, predict_label, target_names=['trawl_net', 'purse_seine', 'gillnet'], output_dict=True,
                                      digits=4))
        df.loc[index, 'Epoch'] = epoch

        df.loc[index, 'trawl_net-Accuracy'] = accuracy_score(y_label[np.argwhere(y_label == 0)].reshape(-1),
                                                      predict_label[np.argwhere(y_label == 0)].reshape(-1))
        df.loc[index, 'trawl_net-Precision'] = value['trawl_net']['precision']
        df.loc[index, 'trawl_net-Recall'] = value['trawl_net']['recall']
        df.loc[index, 'trawl_net-F1'] = value['trawl_net']['f1-score']

        df.loc[index, 'purse_seine-Accuracy'] = accuracy_score(y_label[np.argwhere(y_label == 1)].reshape(-1),
                                                      predict_label[np.argwhere(y_label == 1)].reshape(-1))
        df.loc[index, 'purse_seine-Precision'] = value['purse_seine']['precision']
        df.loc[index, 'purse_seine-Recall'] = value['purse_seine']['recall']
        df.loc[index, 'purse_seine-F1'] = value['purse_seine']['f1-score']

        df.loc[index, 'gillnet-Accuracy'] = accuracy_score(y_label[np.argwhere(y_label == 2)].reshape(-1),
                                                      predict_label[np.argwhere(y_label == 2)].reshape(-1))
        df.loc[index, 'gillnet-Precision'] = value['gillnet']['precision']
        df.loc[index, 'gillnet-Recall'] = value['gillnet']['recall']
        df.loc[index, 'gillnet-F1'] = value['gillnet']['f1-score']

        df.loc[index, 'weighted-Accuracy'] = accuracy_score(y_label, predict_label)
        df.loc[index, 'weighted-Precision'] = value['weighted avg']['precision']
        df.loc[index, 'weighted-Recall'] = value['weighted avg']['recall']
        df.loc[index, 'weighted-F1'] = value['weighted avg']['f1-score']

        index = index + 1
    # df = df[['Epoch', 'weighted-F1']]
    # df = df.sort_values(by=['weighted-F1']).reset_index(drop=True)
    # print(df)
    # print(np.mean(df.loc[1:10, 'weighted-F1']))
    # exit()
    return df


if __name__ == '__main__':
    encoding_name = 'GeoHash'
    average_df(predict_df())
