# Supplementary material for: Fishing operation type recognition based on multi-branch convolutional neural network using trajectory data
Source: PeerJ Comput Sci. 2025 Jul 22;11:e3020. doi: 10.7717/peerj-cs.3020 (PMC12453830; doi:10.7717/peerj-cs.3020)
Supplement: Supplemental Information 1 [file peerj-cs-11-3020-s001.zip › models.py]

# -*- coding: utf-8 -*-
# Time: 2024/1/5 17:05

import tensorflow as tf

def conv_1d(x):
    x = tf.keras.layers.Conv1D(4, 5, activation='relu')(x)
    x = tf.keras.layers.MaxPooling1D(2)(x)

    x = tf.keras.layers.Conv1D(8, 5, activation='relu')(x)
    x = tf.keras.layers.MaxPooling1D(2)(x)

    x = tf.keras.layers.Conv1D(16, 5, activation='relu')(x)
    x = tf.keras.layers.MaxPooling1D(2)(x)

    x = tf.keras.layers.Conv1D(32, 5, activation='relu')(x)
    x = tf.keras.layers.MaxPooling1D(2)(x)

    x = tf.keras.layers.Flatten()(x)
    return x

# longitude latitude
def multi_cnn_v1(length):
    lon = tf.keras.Input((length, 1))
    lat = tf.keras.Input((length, 1))
    x = tf.keras.layers.concatenate([conv_1d(lon), conv_1d(lat)], axis=-1)
    x = tf.keras.layers.Dropout(0.5)(x)
    x = tf.keras.layers.Dense(128, activation='relu')(x)
    x = tf.keras.layers.Dropout(0.5)(x)
    outputs = tf.keras.layers.Dense(3, activation='softmax')(x)

    model = tf.keras.Model(inputs={
        'lon': lon,
        'lat': lat
    }, outputs=outputs)
    return model

# longitude latitude geohash
def multi_cnn_v2(encoding_length):
    inputs = tf.keras.Input(encoding_length)
    encoding = tf.keras.layers.Embedding(20000 + 1, 50)(inputs)
    x = conv_1d(encoding)
    x = tf.keras.layers.Dropout(0.5)(x)
    x = tf.keras.layers.Dense(128, activation='relu')(x)
    x = tf.keras.layers.Dropout(0.5)(x)
    outputs = tf.keras.layers.Dense(3, activation='softmax')(x)
    model = tf.keras.Model(inputs=inputs, outputs=outputs)
    return model

# longitude latitude geohash + time embedding
def multi_cnn_v3(encoding_length):
    inputs = tf.keras.Input(encoding_length)
    encoding = tf.keras.layers.Embedding(20000 + 1, 50)(inputs)

    time = tf.keras.Input(encoding_length)
    time_encoding = tf.keras.layers.Embedding(20000 + 1, 50)(time)

    x = tf.keras.layers.concatenate([conv_1d(encoding), conv_1d(time_encoding)], axis=-1)
    x = tf.keras.layers.Dropout(0.5)(x)
    x = tf.keras.layers.Dense(128, activation='relu')(x)
    x = tf.keras.layers.Dropout(0.5)(x)
    outputs = tf.keras.layers.Dense(3, activation='softmax')(x)

    model = tf.keras.Model(inputs={
        'encoding': inputs,
        'time': time
    }, outputs=outputs)
    return model

# longitude latitude geohash + time diff
def multi_cnn_v4(encoding_length):
    inputs = tf.keras.Input(encoding_length)
    encoding = tf.keras.layers.Embedding(20000 + 1, 50)(inputs)

    time = tf.keras.Input((encoding_length, 1))

    x = tf.keras.layers.concatenate([conv_1d(encoding), conv_1d(time)], axis=-1)
    x = tf.keras.layers.Dropout(0.5)(x)
    x = tf.keras.layers.Dense(128, activation='relu')(x)
    x = tf.keras.layers.Dropout(0.5)(x)
    outputs = tf.keras.layers.Dense(3, activation='softmax')(x)

    model = tf.keras.Model(inputs={
        'encoding': inputs,
        'time': time
    }, outputs=outputs)
    return model

# longitude latitude geohash + time + speed、direction
def multi_cnn_v5(encoding_length):
    inputs = tf.keras.Input(encoding_length)
    encoding = tf.keras.layers.Embedding(20000 + 1, 50)(inputs)

    time = tf.keras.Input(encoding_length)
    time_encoding = tf.keras.layers.Embedding(20000 + 1, 50)(time)

    feature = tf.keras.Input((encoding_length, 1))

    x = tf.keras.layers.concatenate([conv_1d(encoding), conv_1d(time_encoding), conv_1d(feature)], axis=-1)
    x = tf.keras.layers.Dropout(0.5)(x)
    x = tf.keras.layers.Dense(128, activation='relu')(x)
    x = tf.keras.layers.Dropout(0.5)(x)
    outputs = tf.keras.layers.Dense(3, activation='softmax')(x)

    model = tf.keras.Model(inputs={
        'encoding': inputs,
        'time': time,
        'feature': feature
    }, outputs=outputs)
    return model

# longitude latitude geohash + time + speed + direction
def multi_cnn_v6(encoding_length):
    inputs = tf.keras.Input(encoding_length)
    encoding = tf.keras.layers.Embedding(20000 + 1, 50)(inputs)

    time = tf.keras.Input(encoding_length)
    time_encoding = tf.keras.layers.Embedding(20000 + 1, 50)(time)

    speed = tf.keras.Input((encoding_length, 1))

    direction = tf.keras.Input((encoding_length, 1))

    x = tf.keras.layers.concatenate([conv_1d(encoding), conv_1d(time_encoding), conv_1d(speed), conv_1d(direction)], axis=-1)
    x = tf.keras.layers.Dropout(0.5)(x)
    x = tf.keras.layers.Dense(128, activation='relu')(x)
    x = tf.keras.layers.Dropout(0.5)(x)
    outputs = tf.keras.layers.Dense(3, activation='softmax')(x)

    model = tf.keras.Model(inputs={
        'encoding': inputs,
        'time': time,
        'speed': speed,
        'direction': direction
    }, outputs=outputs)
    return model

# SBCNN
def cnn(encoding_length):
    inputs = tf.keras.Input(encoding_length)
    encoding = tf.keras.layers.Embedding(20000 + 1, 50)(inputs)

    time = tf.keras.Input(encoding_length)
    time_encoding = tf.keras.layers.Embedding(20000 + 1, 50)(time)

    speed = tf.keras.Input((encoding_length, 1))

    direction = tf.keras.Input((encoding_length, 1))

    x = tf.keras.layers.concatenate([encoding, time_encoding, speed, direction], axis=-1)
    x = conv_1d(x)
    x = tf.keras.layers.Dropout(0.5)(x)
    x = tf.keras.layers.Dense(128, activation='relu')(x)
    x = tf.keras.layers.Dropout(0.5)(x)
    outputs = tf.keras.layers.Dense(3, activation='softmax')(x)

    model = tf.keras.Model(inputs={
        'encoding': inputs,
        'time': time,
        'speed': speed,
        'direction': direction
    }, outputs=outputs)
    return model


def dense(encoding_length):
    inputs = tf.keras.Input(encoding_length)
    encoding = tf.keras.layers.Embedding(20000 + 1, 50)(inputs)
    encoding = tf.keras.layers.GlobalAvgPool1D()(encoding)

    time = tf.keras.Input(encoding_length)
    time_encoding = tf.keras.layers.Embedding(20000 + 1, 50)(time)
    time_encoding = tf.keras.layers.GlobalAvgPool1D()(time_encoding)

    speed = tf.keras.Input(encoding_length)

    direction = tf.keras.Input(encoding_length)

    x = tf.keras.layers.concatenate([encoding, time_encoding, speed, direction], axis=-1)

    x = tf.keras.layers.Dense(128, activation='relu')(x)
    x = tf.keras.layers.Dense(64, activation='relu')(x)
    x = tf.keras.layers.Dense(32, activation='relu')(x)
    x = tf.keras.layers.Dense(16, activation='relu')(x)

    x = tf.keras.layers.Dropout(0.5)(x)
    x = tf.keras.layers.Dense(8, activation='relu')(x)
    x = tf.keras.layers.Dropout(0.5)(x)
    outputs = tf.keras.layers.Dense(3, activation='softmax')(x)

    model = tf.keras.Model(inputs={
        'encoding': inputs,
        'time': time,
        'speed': speed,
        'direction': direction
    }, outputs=outputs)
    model.summary()
    return model

def single_dense(x):
    x = tf.keras.layers.Dense(128, activation='relu')(x)
    x = tf.keras.layers.Dense(64, activation='relu')(x)
    x = tf.keras.layers.Dense(32, activation='relu')(x)
    x = tf.keras.layers.Dense(16, activation='relu')(x)
    return x

def multi_dense(encoding_length):
    inputs = tf.keras.Input(encoding_length)

    encoding = tf.keras.layers.Embedding(20000 + 1, 50)(inputs)
    encoding = tf.keras.layers.GlobalAvgPool1D()(encoding)

    time = tf.keras.Input(encoding_length)
    time_encoding = tf.keras.layers.Embedding(20000 + 1, 50)(time)
    time_encoding = tf.keras.layers.GlobalAvgPool1D()(time_encoding)

    speed = tf.keras.Input(encoding_length)

    direction = tf.keras.Input(encoding_length)

    x = tf.keras.layers.concatenate([single_dense(encoding), single_dense(time_encoding),
                                     single_dense(speed), single_dense(direction)], axis=-1)

    x = tf.keras.layers.Dropout(0.5)(x)
    x = tf.keras.layers.Dense(8, activation='relu')(x)
    x = tf.keras.layers.Dropout(0.5)(x)
    outputs = tf.keras.layers.Dense(3, activation='softmax')(x)

    model = tf.keras.Model(inputs={
        'encoding': inputs,
        'time': time,
        'speed': speed,
        'direction': direction
    }, outputs=outputs)
    model.summary()
    return model


multi_dense(800)
